# Supplementary material for: Detection of Dengue Virus Serotype 3 Using a Colorimetric Reverse Transcription Loop-Mediated Isothermal Amplification Assay: Evaluation with Clinical Samples from Southeastern Mexico
Source: Pathogens. 2026 Mar 28;15(4):359. doi: 10.3390/pathogens15040359 (PMC13118920; doi:10.3390/pathogens15040359)
Supplement: Supplementary file 1 [file pathogens-15-00359-s001.zip]

Archive with 1 entries (1 files):
- pathogens-4161849-supplementary.pdf
